# Supplementary material for: A Refined Approach to Isolate Interneurons for High-Validity Epigenetic Studies in Human Brain Tissue
Source: Methods Protoc. 2025 Jun 5;8(3):61. doi: 10.3390/mps8030061 (PMC12196513; doi:10.3390/mps8030061)
Supplement: Supplementary file 1 [file mps-08-00061-s001.zip]

Archive with 1 entries (1 files):
- mps-3624811-supplementary.pdf
